# Supplementary material for: Phosphorus-Mediated Transition from Vegetative to Reproductive Growth in Dwarf Coconut (Cocos nucifera L.)
Source: Int J Mol Sci. 2024 Nov 9;25(22):12040. doi: 10.3390/ijms252212040 (PMC11593421; doi:10.3390/ijms252212040)
Supplement: Supplementary file 1 [file ijms-25-12040-s001.zip]

Archive with 1 entries (1 files):
- ijms-3285092-supplementary.pdf
